# Supplementary material for: Comorbidity in primary care – causal or casual? A longitudinal observational study in family medicine
Source: BMC Prim Care. 2024 Aug 2;25:279. doi: 10.1186/s12875-024-02513-2 (PMC11295527; doi:10.1186/s12875-024-02513-2)
Supplement: Supplementary file 2 — Supplementary Material 2. [file 12875_2024_2513_MOESM2_ESM.xls]

## Sheet: Table 1
	Table S1. ORs for comorbidity of one EoC against another.
ICPC Code	A98			W11			K86			S88			P06			U71			L03			R74			R05			R78			A97			S74			H81			R96			T93			R97			A04
Country	NL	M	S	NL	M	S	NL	M	S	NL	M	S	NL	M	S	NL	M	S	NL	M	S	NL	M	S	NL	M	S	NL	M	S	NL	M	S	NL	M	S	NL	M	S	NL	M	S	NL	M	S	NL	M	S	NL
A98				1.20(1.14-1.25)	2.27(1.38-3.75)	-	2.93(2.81-3.05)	3.43(3.06-3.84)	2.82(2.25-3.55)	1.52(1.44-1.60)	1.89(1.41-2.54)	1.27(0.40-3.96)	2.37(2.25-2.48)	5.13(3.72-7.08)	9.33(5.68-15.34)	2.31(2.18-2.44)	2.44(2.02-2.95)	3.70(2.81-4.88)	1.58(1.50-1.67)	3.31(2.29-4.79)	5.14(2.87-9.20)	1.32(1.25-1.40)	1.70(1.58-1.84)	2.46(1.93-3.15)	1.42(1.34-1.51)	2.60(2.24-3.01)	12.40(6.49-23.68)	1.56(1.47-1.65)	1.20(1.03-1.40)	3.25(2.44-4.32)	1.62(1.53-1.71)	2.31(2.04-2.62)	27.52(13.03-58.12)	1.30(1.23-1.38)	2.10(1.62-2.73)	5.03(2.22-11.39)	1.91(1.80-2.03)	2.36(1.88-2.98)	10.76(5.24-22.10)	2.06(1.94-2.18)	1.59(1.38-1.83)	9.10(5.17-16.02)	2.94(2.78-3.10)	7.44(6.50-8.51)	6.16(4.43-8.55)	1.17(1.10-1.26)	1.97(1.68-2.32)	-	1.59(1.49-1.69)
W11	1.20(1.14-1.25)	2.27(1.38-3.75)	-				0.27(0.24-0.30)	-	-	1.81(1.70-1.92)	2.62(0.64-10.66)	-	0.56(0.51-0.61)	-	-	2.13(1.99-2.27)	6.69(3.47-12.90)	-	1.23(1.15-1.32)	-	-	1.00(0.93-1.09)	2.12(1.38-3.27)	-	1.00(0.92-1.08)	1.99(0.81-4.90)	-	0.67(0.61-0.74)	1.29(0.52-3.16)	-	1.12(1.03-1.21)	2.02(0.98-4.16)	-	1.31(1.22-1.41)	1.08(0.15-7.78)	-	0.64(0.58-0.71)	-	-	1.23(1.13-1.33)	1.83(0.85-3.95)	-	0.12(0.09-0.15)	0.45(0.06-3.25)	-	2.23(2.08-2.38)	2.43(1.06-5.56)	-	1.98(1.84-2.12)
K86	2.93(2.81-3.05)	3.43(3.06-3.84)	2.82(2.25-3.55)	0.27(0.24-0.30)	-	-				1.68(1.57-1.79)	1.49(0.95-2.35)	3.20(2.61-3.93)	3.69(3.49-3.90)	5.86(3.99-8.60)	2.48(1.96-3.15)	2.64(2.47-2.82)	2.15(1.64-2.82)	4.65(4.32-5.00)	1.77(1.65-1.90)	2.21(1.25-3.92)	1.56(1.22-1.99)	1.06(0.97-1.16)	0.90(0.79-1.03)	3.19(3.01-3.38)	1.72(1.60-1.85)	1.57(1.22-2.01)	1.45(0.96-2.21)	1.72(1.60-1.86)	1.49(1.21-1.84)	3.10(2.87-3.35)	1.42(1.31-1.54)	2.13(1.78-2.54)	1.99(1.08-3.67)	1.71(1.58-1.84)	2.06(1.43-2.97)	2.89(2.17-3.87)	2.19(2.04-2.36)	3.31(2.50-4.37)	3.66(2.60-5.16)	1.29(1.18-1.40)	1.76(1.44-2.13)	3.76(2.94-4.81)	7.82(7.39-8.27)	14.04(12.14-16.23)	6.00(5.39-6.69)	0.92(0.84-1.02)	1.50(1.17-1.94)	2.47(1.29-4.73)	1.62(1.49-1.76)
S88	1.52(1.44-1.60)	1.89(1.41-2.54)	1.27(0.40-3.96)	1.81(1.70-1.92)	2.62(0.64-10.66)	-	1.68(1.57-1.79)	1.49(0.95-2.35)	3.20(2.61-3.93)				1.94(1.80-2.09)	0.78(0.11-5.56)	1.73(0.64-4.66)	1.79(1.64-1.95)	1.67(0.86-3.25)	2.48(1.85-3.33)	1.70(1.57-1.84)	2.63(0.83-8.29)	2.84(1.40-5.75)	1.30(1.19-1.42)	1.86(1.45-2.37)	3.35(2.71-4.13)	1.59(1.46-1.73)	3.40(2.28-5.06)	-	1.52(1.39-1.66)	2.00(1.33-3.02)	2.86(2.17-3.76)	1.56(1.43-1.71)	1.98(1.33-2.97)	2.55(0.35-18.39)	2.37(2.20-2.56)	3.03(1.55-5.93)	5.00(2.34-10.67)	1.66(1.52-1.82)	2.23(1.10-4.52)	-	1.58(1.44-1.73)	1.15(0.68-1.94)	2.24(0.83-6.04)	1.22(1.10-1.35)	1.11(0.55-2.25)	3.23(2.18-4.79)	1.90(1.74-2.07)	2.07(1.27-3.38)	-	1.58(1.43-1.74)
P06	2.37(2.25-2.48)	5.13(3.72-7.08)	9.33(5.68-15.34)	0.56(0.51-0.61)	-	-	3.69(3.49-3.90)	5.86(3.99-8.60)	2.48(1.96-3.15)	1.94(1.80-2.09)	0.78(0.11-5.56)	1.73(0.64-4.66)				3.53(3.30-3.79)	3.05(1.49-6.22)	6.32(4.98-8.02)	2.62(2.44-2.81)	1.74(0.24-12.49)	50.79(38.90-66.31)	1.33(1.22-1.45)	0.93(0.60-1.42)	4.03(3.23-5.03)	2.26(2.09-2.44)	1.42(0.63-3.22)	3.57(1.13-11.23)	2.34(2.17-2.54)	2.09(1.18-3.69)	4.30(3.30-5.59)	2.18(2.02-2.36)	3.39(2.14-5.38)	-	1.62(1.49-1.77)	7.04(3.69-13.45)	6.04(2.83-12.90)	2.24(2.06-2.43)	2.80(1.15-6.85)	2.60(0.64-10.52)	1.29(1.17-1.43)	2.61(1.56-4.38)	4.11(1.82-9.28)	3.27(3.04-3.52)	8.18(5.32-12.57)	7.58(5.57-10.31)	1.29(1.17-1.43)	3.55(2.04-6.15)	8.07(1.95-33.33)	2.89(2.67-3.12)
U71	2.31(2.18-2.44)	2.44(2.02-2.95)	3.70(2.81-4.88)	2.13(1.99-2.27)	6.69(3.47-12.90)	-	2.64(2.47-2.82)	2.15(1.64-2.82)	4.65(4.32-5.00)	1.79(1.64-1.95)	1.67(0.86-3.25)	2.48(1.85-3.33)	3.53(3.30-3.79)	3.05(1.49-6.22)	6.32(4.98-8.02)				2.13(1.96-2.31)	3.85(1.95-7.58)	7.09(5.75-8.75)	1.28(1.15-1.42)	1.52(1.27-1.82)	3.45(3.19-3.74)	1.70(1.55-1.87)	2.00(1.42-2.82)	2.21(1.34-3.65)	1.75(1.59-1.93)	1.28(0.91-1.80)	3.18(2.87-3.52)	3.63(3.37-3.91)	2.48(1.92-3.21)	3.58(1.82-7.04)	1.60(1.45-1.77)	1.55(0.83-2.92)	5.17(3.77-7.10)	1.67(1.51-1.85)	2.25(1.38-3.67)	3.31(2.10-5.20)	1.20(1.07-1.35)	1.15(0.81-1.65)	2.23(1.53-3.26)	1.67(1.51-1.86)	0.97(0.58-1.63)	5.39(4.72-6.16)	1.18(1.04-1.33)	1.58(1.08-2.32)	3.15(1.41-7.00)	2.85(2.61-3.12)
L03	1.58(1.50-1.67)	3.31(2.29-4.79)	5.14(2.87-9.20)	1.23(1.15-1.32)	-	-	1.77(1.65-1.90)	2.21(1.25-3.92)	1.56(1.22-1.99)	1.70(1.57-1.84)	2.63(0.83-8.29)	2.84(1.40-5.75)	2.62(2.44-2.81)	1.74(0.24-12.49)	50.79(38.90-66.31)	2.13(1.96-2.31)	3.85(1.95-7.58)	7.09(5.75-8.75)				1.14(1.03-1.26)	1.84(1.27-2.64)	3.26(2.64-4.01)	1.69(1.55-1.84)	1.58(0.70-3.58)	6.94(3.24-14.88)	1.45(1.32-1.59)	1.57(0.80-3.08)	4.04(3.17-5.14)	1.66(1.52-1.81)	1.84(1.00-3.41)	-	1.72(1.57-1.87)	1.45(0.36-5.89)	6.33(3.23-12.40)	1.71(1.56-1.87)	1.83(0.58-5.77)	3.17(1.01-9.97)	1.32(1.20-1.46)	0.84(0.34-2.05)	1.63(0.52-5.09)	1.76(1.61-1.93)	3.59(1.94-6.66)	7.73(5.86-10.19)	1.63(1.48-1.79)	2.16(1.06-4.41)	3.18(0.44-23.08)	1.95(1.78-2.14)
R74	1.32(1.25-1.40)	1.70(1.58-1.84)	2.46(1.93-3.15)	1.00(0.93-1.09)	2.12(1.38-3.27)	-	1.06(0.97-1.16)	0.90(0.79-1.03)	3.19(3.01-3.38)	1.30(1.19-1.42)	1.86(1.45-2.37)	3.35(2.71-4.13)	1.33(1.22-1.45)	0.93(0.60-1.42)	4.03(3.23-5.03)	1.28(1.15-1.42)	1.52(1.27-1.82)	3.45(3.19-3.74)	1.14(1.03-1.26)	1.84(1.27-2.64)	3.26(2.64-4.01)				2.75(2.55-2.96)	3.26(2.88-3.69)	2.10(1.42-3.11)	3.41(3.17-3.67)	2.13(1.91-2.38)	2.60(2.40-2.83)	1.87(1.72-2.05)	1.90(1.70-2.12)	4.79(2.86-8.03)	1.45(1.32-1.60)	1.82(1.45-2.28)	4.34(3.29-5.72)	1.18(1.05-1.31)	2.18(1.79-2.66)	2.36(1.59-3.51)	2.19(2.01-2.39)	3.79(3.42-4.19)	2.48(1.87-3.29)	1.03(0.92-1.16)	0.85(0.70-1.02)	3.37(2.98-3.80)	1.44(1.30-1.59)	3.32(2.93-3.76)	3.21(1.71-6.04)	1.77(1.60-1.95)
R05	1.42(1.34-1.51)	2.60(2.24-3.01)	12.40(6.49-23.68)	1.00(0.92-1.08)	1.99(0.81-4.90)	-	1.72(1.60-1.85)	1.57(1.22-2.01)	1.45(0.96-2.21)	1.59(1.46-1.73)	3.40(2.28-5.06)	-	2.26(2.09-2.44)	1.42(0.63-3.22)	3.57(1.13-11.23)	1.70(1.55-1.87)	2.00(1.42-2.82)	2.21(1.34-3.65)	1.69(1.55-1.84)	1.58(0.70-3.58)	6.94(3.24-14.88)	2.75(2.55-2.96)	3.26(2.88-3.69)	2.10(1.42-3.11)				4.31(4.01-4.62)	1.84(1.45-2.34)	5.43(3.76-7.84)	1.81(1.66-1.99)	1.72(1.35-2.18)	6.97(0.96-50.55)	1.63(1.49-1.79)	1.60(0.97-2.65)	-	1.41(1.27-1.57)	1.68(1.07-2.63)	2.92(0.41-21.01)	2.24(2.05-2.44)	1.91(1.51-2.42)	-	1.44(1.30-1.60)	1.31(0.91-1.88)	3.23(1.70-6.13)	1.75(1.58-1.93)	1.52(1.11-2.09)	-	1.78(1.61-1.96)
R78	1.56(1.47-1.65)	1.20(1.03-1.40)	3.25(2.44-4.32)	0.67(0.61-0.74)	1.29(0.52-3.16)	-	1.72(1.60-1.86)	1.49(1.21-1.84)	3.10(2.87-3.35)	1.52(1.39-1.66)	2.00(1.33-3.02)	2.86(2.17-3.76)	2.34(2.17-2.54)	2.09(1.18-3.69)	4.30(3.30-5.59)	1.75(1.59-1.93)	1.28(0.91-1.80)	3.18(2.87-3.52)	1.45(1.32-1.59)	1.57(0.80-3.08)	4.04(3.17-5.14)	3.41(3.17-3.67)	2.13(1.91-2.38)	2.60(2.40-2.83)	4.31(4.01-4.62)	1.84(1.45-2.34)	5.43(3.76-7.84)				1.75(1.59-1.93)	1.61(1.32-1.97)	3.48(1.77-6.85)	1.54(1.39-1.70)	1.95(1.33-2.85)	3.10(2.14-4.49)	1.51(1.35-1.67)	0.91(0.56-1.48)	2.39(1.44-3.96)	5.77(5.38-6.18)	2.67(2.25-3.17)	2.84(2.02-4.00)	1.63(1.47-1.81)	1.10(0.80-1.51)	2.83(2.41-3.32)	1.83(1.65-2.02)	2.00(1.58-2.52)	3.58(1.68-7.64)	2.07(1.88-2.29)
A97	1.62(1.53-1.71)	2.31(2.04-2.62)	27.52(13.03-58.12)	1.12(1.03-1.21)	2.02(0.98-4.16)	-	1.42(1.31-1.54)	2.13(1.78-2.54)	1.99(1.08-3.67)	1.56(1.43-1.71)	1.98(1.33-2.97)	2.55(0.35-18.39)	2.18(2.02-2.36)	3.39(2.14-5.38)	-	3.63(3.37-3.91)	2.48(1.92-3.21)	3.58(1.82-7.04)	1.66(1.52-1.81)	1.84(1.00-3.41)	-	1.87(1.72-2.05)	1.90(1.70-2.12)	4.79(2.86-8.03)	1.81(1.66-1.99)	1.72(1.35-2.18)	6.97(0.96-50.55)	1.75(1.59-1.93)	1.61(1.32-1.97)	3.48(1.77-6.85)				1.62(1.47-1.78)	2.27(1.60-3.23)	15.41(4.80-49.46)	1.49(1.34-1.65)	2.85(2.12-3.82)	7.67(1.06-55.64)	1.62(1.47-1.79)	1.95(1.61-2.35)	-	1.43(1.28-1.59)	2.79(2.25-3.46)	5.20(2.24-12.07)	1.42(1.28-1.59)	2.38(1.92-2.94)	-	2.05(1.86-2.25)
S74	1.30(1.23-1.38)	2.10(1.62-2.73)	5.03(2.22-11.39)	1.31(1.22-1.41)	1.08(0.15-7.78)	-	1.71(1.58-1.84)	2.06(1.43-2.97)	2.89(2.17-3.87)	2.37(2.20-2.56)	3.03(1.55-5.93)	5.00(2.34-10.67)	1.62(1.49-1.77)	7.04(3.69-13.45)	6.04(2.83-12.90)	1.60(1.45-1.77)	1.55(0.83-2.92)	5.17(3.77-7.10)	1.72(1.57-1.87)	1.45(0.36-5.89)	6.33(3.23-12.40)	1.45(1.32-1.60)	1.82(1.45-2.28)	4.34(3.29-5.72)	1.63(1.49-1.79)	1.60(0.97-2.65)	-	1.54(1.39-1.70)	1.95(1.33-2.85)	3.10(2.14-4.49)	1.62(1.47-1.78)	2.27(1.60-3.23)	15.41(4.80-49.46)				1.36(1.22-1.51)	3.09(1.77-5.42)	2.07(0.29-14.84)	1.42(1.28-1.58)	1.94(1.32-2.84)	3.25(1.04-10.22)	1.51(1.36-1.68)	2.82(1.84-4.32)	5.27(3.38-8.19)	1.62(1.46-1.79)	3.42(2.37-4.93)	6.34(0.87-46.11)	1.80(1.62-1.99)
H81	1.91(1.80-2.03)	2.36(1.88-2.98)	10.76(5.24-22.10)	0.64(0.58-0.71)	-	-	2.19(2.04-2.36)	3.31(2.50-4.37)	3.66(2.60-5.16)	1.66(1.52-1.82)	2.23(1.10-4.52)	-	2.24(2.06-2.43)	2.80(1.15-6.85)	2.60(0.64-10.52)	1.67(1.51-1.85)	2.25(1.38-3.67)	3.31(2.10-5.20)	1.71(1.56-1.87)	1.83(0.58-5.77)	3.17(1.01-9.97)	1.18(1.05-1.31)	2.18(1.79-2.66)	2.36(1.59-3.51)	1.41(1.27-1.57)	1.68(1.07-2.63)	2.92(0.41-21.01)	1.51(1.35-1.67)	0.91(0.56-1.48)	2.39(1.44-3.96)	1.49(1.34-1.65)	2.85(2.12-3.82)	7.67(1.06-55.64)	1.36(1.22-1.51)	3.09(1.77-5.42)	2.07(0.29-14.84)				0.98(0.86-1.11)	1.71(1.19-2.47)	1.66(0.23-11.91)	1.92(1.74-2.12)	2.99(2.04-4.38)	3.96(2.14-7.33)	1.16(1.03-1.31)	2.71(1.87-3.92)	-	1.58(1.41-1.77)
R96	2.06(1.94-2.18)	1.59(1.38-1.83)	9.10(5.17-16.02)	1.23(1.13-1.33)	1.83(0.85-3.95)	-	1.29(1.18-1.40)	1.76(1.44-2.13)	3.76(2.94-4.81)	1.58(1.44-1.73)	1.15(0.68-1.94)	2.24(0.83-6.04)	1.29(1.17-1.43)	2.61(1.56-4.38)	4.11(1.82-9.28)	1.20(1.07-1.35)	1.15(0.81-1.65)	2.23(1.53-3.26)	1.32(1.20-1.46)	0.84(0.34-2.05)	1.63(0.52-5.09)	2.19(2.01-2.39)	3.79(3.42-4.19)	2.48(1.87-3.29)	2.24(2.05-2.44)	1.91(1.51-2.42)	-	5.77(5.38-6.18)	2.67(2.25-3.17)	2.84(2.02-4.00)	1.62(1.47-1.79)	1.95(1.61-2.35)	-	1.42(1.28-1.58)	1.94(1.32-2.84)	3.25(1.04-10.22)	0.98(0.86-1.11)	1.71(1.19-2.47)	1.66(0.23-11.91)				0.89(0.78-1.02)	1.21(0.89-1.64)	1.79(0.95-3.37)	5.20(4.83-5.59)	7.33(6.28-8.55)	16.03(4.96-51.80)	1.71(1.54-1.90)
T93	2.94(2.78-3.10)	7.44(6.50-8.51)	6.16(4.43-8.55)	0.12(0.09-0.15)	0.45(0.06-3.25)	-	7.82(7.39-8.27)	14.04(12.14-16.23)	6.00(5.39-6.69)	1.22(1.10-1.35)	1.11(0.55-2.25)	3.23(2.18-4.79)	3.27(3.04-3.52)	8.18(5.32-12.57)	7.58(5.57-10.31)	1.67(1.51-1.86)	0.97(0.58-1.63)	5.39(4.72-6.16)	1.76(1.61-1.93)	3.59(1.94-6.66)	7.73(5.86-10.19)	1.03(0.92-1.16)	0.85(0.70-1.02)	3.37(2.98-3.80)	1.44(1.30-1.60)	1.31(0.91-1.88)	3.23(1.70-6.13)	1.63(1.47-1.81)	1.10(0.80-1.51)	2.83(2.41-3.32)	1.43(1.28-1.59)	2.79(2.25-3.46)	5.20(2.24-12.07)	1.51(1.36-1.68)	2.82(1.84-4.32)	5.27(3.38-8.19)	1.92(1.74-2.12)	2.99(2.04-4.38)	3.96(2.14-7.33)	0.89(0.78-1.02)	1.21(0.89-1.64)	1.79(0.95-3.37)				0.93(0.82-1.07)	1.87(1.37-2.56)	4.37(1.57-12.15)	1.46(1.30-1.64)
R97	1.17(1.10-1.26)	1.97(1.68-2.32)	-	2.23(2.08-2.38)	2.43(1.06-5.56)	-	0.92(0.84-1.02)	1.50(1.17-1.94)	2.47(1.29-4.73)	1.90(1.74-2.07)	2.07(1.27-3.38)	-	1.29(1.17-1.43)	3.55(2.04-6.15)	8.07(1.95-33.33)	1.18(1.04-1.33)	1.58(1.08-2.32)	3.15(1.41-7.00)	1.63(1.48-1.79)	2.16(1.06-4.41)	3.18(0.44-23.08)	1.44(1.30-1.59)	3.32(2.93-3.76)	3.21(1.71-6.04)	1.75(1.58-1.93)	1.52(1.11-2.09)	-	1.83(1.65-2.02)	2.00(1.58-2.52)	3.58(1.68-7.64)	1.42(1.28-1.59)	2.38(1.92-2.94)	-	1.62(1.46-1.79)	3.42(2.37-4.93)	6.34(0.87-46.11)	1.16(1.03-1.31)	2.71(1.87-3.92)	-	5.20(4.83-5.59)	7.33(6.28-8.55)	16.03(4.96-51.80)	0.93(0.82-1.07)	1.87(1.37-2.56)	4.37(1.57-12.15)				1.99(1.79-2.20)
A04	1.59(1.49-1.69)	2.72(1.95-3.79)	11.38(4.96-26.08)	1.98(1.84-2.12)	6.46(2.03-20.55)	-	1.62(1.49-1.76)	3.38(2.23-5.11)	1.38(0.81-2.34)	1.58(1.43-1.74)	1.90(0.60-5.96)	-	2.89(2.67-3.12)	3.86(1.22-12.18)	1.82(0.25-13.08)	2.85(2.61-3.12)	2.74(1.40-5.37)	3.66(2.18-6.15)	1.95(1.78-2.14)	1.39(0.19-9.99)	-	1.77(1.60-1.95)	2.46(1.83-3.29)	3.24(2.11-4.99)	1.78(1.61-1.96)	2.35(1.31-4.22)	22.05(8.86-54.82)	2.07(1.88-2.29)	2.21(1.34-3.63)	4.07(2.48-6.69)	2.05(1.86-2.25)	2.37(1.47-3.80)	-	1.80(1.62-1.99)	2.69(1.10-6.56)	2.93(0.41-21.07)	1.58(1.41-1.77)	1.32(0.42-4.15)	4.55(0.63-32.85)	1.71(1.54-1.90)	1.78(1.03-3.06)	-	1.46(1.30-1.64)	4.91(3.08-7.82)	5.20(2.70-9.98)	1.99(1.79-2.20)	2.79(1.62-4.82)	28.78(6.90-119.94)
P76	2.07(1.95-2.21)	2.41(2.04-2.85)	1.36(0.56-3.29)	1.22(1.12-1.33)	3.45(1.60-7.46)	-	2.44(2.26-2.63)	5.15(4.31-6.16)	3.05(2.59-3.61)	1.72(1.56-1.89)	2.03(1.18-3.47)	3.33(1.95-5.70)	5.15(4.80-5.52)	8.72(5.71-13.32)	6.56(4.24-10.16)	2.76(2.51-3.02)	2.51(1.78-3.53)	4.78(3.95-5.78)	2.15(1.97-2.36)	2.94(1.49-5.79)	6.82(4.62-10.06)	1.27(1.13-1.42)	0.96(0.80-1.15)	3.20(2.70-3.80)	1.62(1.45-1.80)	1.06(0.71-1.58)	3.87(1.71-8.77)	1.80(1.62-2.01)	1.67(1.28-2.19)	2.45(1.93-3.10)	1.92(1.73-2.12)	3.26(2.66-4.01)	1.63(0.23-11.76)	1.66(1.49-1.85)	2.20(1.37-3.55)	6.13(3.48-10.77)	2.05(1.85-2.28)	2.14(1.38-3.34)	3.53(1.44-8.63)	1.40(1.24-1.58)	1.57(1.19-2.07)	2.54(1.20-5.40)	2.23(2.01-2.47)	4.53(3.56-5.76)	3.51(2.58-4.77)	1.42(1.25-1.60)	1.72(1.24-2.38)	8.96(3.22-24.96)	3.21(2.92-3.52)
R75	1.40(1.31-1.50)	1.81(1.50-2.18)	1.97(0.97-3.97)	2.31(2.15-2.49)	2.56(1.04-6.31)	-	1.07(0.96-1.18)	1.19(0.87-1.63)	2.01(1.68-2.39)	1.56(1.41-1.73)	1.51(0.80-2.85)	3.88(2.41-6.25)	1.72(1.56-1.90)	1.83(0.81-4.15)	6.44(4.23-9.79)	1.66(1.48-1.86)	1.96(1.33-2.90)	3.36(2.75-4.11)	1.86(1.69-2.06)	2.39(1.12-5.13)	6.79(4.69-9.85)	2.02(1.83-2.23)	2.35(2.03-2.72)	3.45(2.95-4.05)	2.35(2.13-2.58)	1.76(1.27-2.46)	3.46(1.53-7.83)	2.30(2.08-2.54)	1.99(1.54-2.58)	3.47(2.85-4.23)	1.64(1.47-1.83)	1.53(1.16-2.03)	6.14(2.23-16.93)	1.55(1.38-1.73)	2.21(1.35-3.60)	5.47(3.11-9.61)	1.39(1.22-1.57)	1.05(0.56-1.97)	-	2.48(2.25-2.74)	3.12(2.51-3.88)	2.61(1.29-5.29)	1.16(1.01-1.32)	1.29(0.86-1.95)	3.66(2.75-4.87)	3.23(2.95-3.54)	5.51(4.44-6.84)	23.21(11.56-46.57)	2.34(2.11-2.61)
A85	2.76(2.60-2.94)	2.87(2.42-3.40)	31.62(7.05-141.75)	1.46(1.34-1.59)	4.56(2.21-9.42)	-	4.62(4.32-4.94)	6.31(5.27-7.55)	4.34(1.46-12.97)	1.66(1.50-1.84)	2.32(1.35-3.97)	-	4.01(3.71-4.33)	11.92(7.98-17.81)	14.87(1.94-113.94)	4.48(4.13-4.87)	2.79(1.97-3.95)	1.49(0.19-11.36)	2.51(2.29-2.75)	2.96(1.45-6.06)	-	1.71(1.54-1.90)	2.23(1.91-2.60)	6.85(2.38-19.75)	2.10(1.90-2.32)	2.40(1.78-3.24)	-	2.50(2.27-2.76)	2.82(2.23-3.56)	7.52(2.36-23.99)	1.89(1.70-2.11)	3.54(2.86-4.38)	195.15(42.79-890.10)	1.75(1.57-1.95)	3.28(2.14-5.03)	-	2.09(1.88-2.33)	2.45(1.58-3.82)	-	2.07(1.86-2.30)	3.94(3.20-4.86)	19.20(2.50-147.22)	3.65(3.34-3.99)	4.84(3.78-6.21)	-	1.50(1.33-1.70)	3.99(3.11-5.11)	-	2.84(2.57-3.14)
T90	3.40(3.21-3.61)	3.61(3.07-4.25)	5.74(4.29-7.69)	0.20(0.17-0.24)	-	-	9.58(9.02-10.17)	14.98(12.81-17.50)	7.23(6.61-7.91)	1.55(1.40-1.72)	0.67(0.25-1.79)	2.37(1.62-3.47)	3.59(3.32-3.88)	10.52(6.88-16.08)	6.69(5.06-8.85)	2.88(2.63-3.16)	2.04(1.36-3.07)	4.14(3.67-4.67)	1.63(1.47-1.81)	1.51(0.56-4.08)	5.31(4.04-6.98)	1.24(1.10-1.40)	0.66(0.53-0.83)	2.33(2.08-2.60)	1.50(1.34-1.68)	0.91(0.57-1.45)	2.68(1.49-4.83)	1.80(1.61-2.01)	1.43(1.04-1.95)	2.60(2.27-2.99)	1.30(1.15-1.47)	2.00(1.53-2.61)	1.10(0.27-4.52)	1.76(1.57-1.96)	3.46(2.25-5.30)	3.40(2.17-5.34)	1.76(1.57-1.97)	2.98(1.97-4.53)	3.24(1.83-5.73)	1.18(1.04-1.35)	1.24(0.89-1.73)	2.27(1.41-3.66)	9.89(9.22-10.61)	10.14(8.28-12.41)	7.19(6.19-8.34)	0.69(0.58-0.82)	0.91(0.57-1.46)	-	1.47(1.29-1.67)
P01	2.21(2.07-2.36)	2.80(2.28-3.43)	4.99(3.31-7.52)	1.04(0.94-1.15)	4.08(1.65-10.07)	-	3.72(3.46-4.00)	3.79(2.96-4.86)	5.90(5.20-6.70)	2.19(1.99-2.40)	1.18(0.49-2.87)	2.60(1.57-4.30)	5.90(5.48-6.34)	10.31(6.35-16.75)	3.37(2.06-5.50)	3.10(2.82-3.41)	2.66(1.74-4.07)	3.36(2.82-4.02)	2.55(2.32-2.80)	3.24(1.43-7.37)	4.96(3.41-7.22)	1.27(1.12-1.44)	1.75(1.44-2.12)	3.47(3.01-3.99)	2.11(1.90-2.35)	1.51(0.98-2.35)	6.01(3.40-10.63)	2.26(2.03-2.52)	1.37(0.94-2.00)	2.16(1.76-2.65)	2.78(2.52-3.06)	1.84(1.33-2.55)	3.45(1.08-11.02)	1.70(1.51-1.90)	0.99(0.41-2.39)	3.48(1.89-6.40)	1.90(1.69-2.14)	2.56(1.52-4.32)	2.41(0.98-5.88)	1.67(1.48-1.88)	2.09(1.53-2.87)	2.51(1.33-4.73)	2.62(2.36-2.91)	4.71(3.49-6.34)	3.70(2.87-4.76)	1.84(1.63-2.07)	2.98(2.14-4.15)	-	3.01(2.72-3.33)
L86	2.05(1.91-2.22)	2.82(2.29-3.47)	1.76(1.20-2.59)	0.83(0.73-0.94)	-	-	2.72(2.49-2.97)	5.02(3.98-6.34)	4.61(4.26-4.98)	1.65(1.47-1.86)	1.24(0.51-3.01)	4.37(3.39-5.63)	2.96(2.69-3.27)	0.99(0.24-4.00)	3.87(2.90-5.17)	1.98(1.74-2.24)	2.41(1.53-3.79)	4.16(3.76-4.61)	2.59(2.33-2.87)	2.23(0.82-6.05)	2.41(1.77-3.28)	1.26(1.10-1.45)	1.22(0.98-1.52)	3.38(3.11-3.68)	1.49(1.31-1.71)	1.59(1.03-2.48)	0.69(0.28-1.68)	1.67(1.46-1.91)	1.83(1.30-2.57)	2.99(2.67-3.34)	1.74(1.53-1.98)	1.78(1.27-2.50)	0.72(0.18-2.93)	1.72(1.51-1.95)	1.90(0.98-3.70)	3.42(2.34-5.00)	1.58(1.37-1.82)	0.34(0.08-1.37)	3.81(2.42-6.00)	1.59(1.39-1.83)	1.12(0.74-1.71)	1.91(1.25-2.94)	2.84(2.54-3.18)	3.74(2.68-5.21)	3.91(3.36-4.56)	1.16(0.99-1.36)	0.89(0.50-1.59)	3.04(1.29-7.13)	1.74(1.51-2.00)
D87	2.33(2.15-2.53)	2.31(1.83-2.93)	3.16(2.08-4.79)	0.76(0.66-0.88)	0.93(0.13-6.66)	-	2.27(2.05-2.52)	2.48(1.81-3.40)	3.68(3.29-4.11)	1.79(1.58-2.03)	1.41(0.58-3.42)	4.13(2.93-5.83)	4.40(4.00-4.84)	4.73(2.31-9.68)	3.98(2.71-5.83)	2.93(2.60-3.30)	1.60(0.90-2.86)	4.28(3.73-4.91)	1.97(1.73-2.23)	-	3.04(2.07-4.47)	1.70(1.48-1.96)	1.89(1.53-2.32)	3.38(3.00-3.80)	1.41(1.21-1.64)	4.65(3.44-6.29)	3.01(1.59-5.72)	2.11(1.84-2.42)	1.35(0.89-2.04)	3.28(2.83-3.80)	1.98(1.73-2.26)	1.68(1.17-2.43)	3.12(1.13-8.61)	1.71(1.48-1.98)	1.18(0.49-2.86)	5.67(3.73-8.62)	1.72(1.48-2.00)	1.79(0.92-3.49)	2.28(1.07-4.88)	1.32(1.12-1.56)	0.82(0.49-1.37)	1.84(1.01-3.38)	3.28(2.91-3.69)	3.44(2.38-4.95)	3.89(3.16-4.78)	1.49(1.27-1.75)	1.11(0.63-1.93)	4.08(1.47-11.34)	2.67(2.34-3.05)
K85	2.24(2.06-2.45)	5.19(4.15-6.48)	5.09(3.91-6.62)	0.71(0.61-0.83)	-	-	0.03(0.02-0.07)	0.13(0.03-0.53)	1.76(1.60-1.93)	1.58(1.37-1.81)	1.11(0.35-3.48)	2.87(2.13-3.86)	2.40(2.13-2.70)	5.46(2.54-11.73)	10.55(8.45-13.17)	1.54(1.31-1.81)	1.40(0.69-2.84)	3.66(3.29-4.07)	2.12(1.87-2.42)	2.50(0.79-7.88)	14.00(11.55-16.97)	1.14(0.96-1.35)	1.36(1.04-1.76)	2.38(2.17-2.61)	1.34(1.14-1.57)	1.23(0.67-2.25)	6.36(4.39-9.22)	1.27(1.07-1.51)	1.18(0.71-1.95)	2.86(2.56-3.21)	2.01(1.75-2.31)	2.04(1.38-3.01)	2.80(1.28-6.14)	1.57(1.35-1.84)	1.57(0.64-3.81)	3.90(2.71-5.62)	2.01(1.74-2.33)	4.71(2.87-7.73)	3.90(2.48-6.14)	0.99(0.82-1.21)	0.72(0.38-1.34)	4.21(3.06-5.80)	3.19(2.82-3.61)	7.68(5.64-10.47)	5.64(4.91-6.48)	1.03(0.84-1.26)	1.96(1.20-3.21)	5.01(2.43-10.31)	1.78(1.51-2.09)
D73	1.12(1.01-1.25)	1.37(1.23-1.53)	3.83(2.23-6.57)	1.14(1.00-1.30)	0.94(0.44-2.03)	-	1.22(1.06-1.41)	0.97(0.80-1.16)	3.63(3.09-4.25)	1.35(1.15-1.57)	1.62(1.16-2.28)	2.04(1.05-3.96)	1.97(1.72-2.25)	1.92(1.23-3.02)	2.47(1.27-4.80)	1.97(1.69-2.29)	1.54(1.21-1.96)	4.27(3.52-5.18)	1.33(1.13-1.56)	1.61(0.97-2.66)	3.85(2.36-6.29)	3.53(3.15-3.96)	2.57(2.37-2.78)	3.90(3.32-4.58)	2.45(2.15-2.80)	2.61(2.22-3.07)	2.47(0.91-6.67)	2.67(2.33-3.05)	1.90(1.64-2.20)	3.29(2.67-4.06)	1.89(1.63-2.19)	1.93(1.68-2.23)	4.91(1.54-15.69)	1.38(1.16-1.63)	1.86(1.39-2.51)	1.73(0.64-4.67)	1.15(0.95-1.40)	1.22(0.89-1.68)	4.88(2.27-10.45)	1.94(1.66-2.26)	1.87(1.61-2.17)	1.74(0.72-4.24)	1.15(0.94-1.39)	0.83(0.63-1.08)	3.40(2.50-4.62)	1.29(1.07-1.55)	2.51(2.13-2.96)	6.37(1.98-20.53)	2.14(1.83-2.50)
R76	0.72(0.63-0.81)	1.24(1.05-1.47)	1.67(1.01-2.75)	2.26(2.02-2.51)	2.66(1.29-5.49)	-	0.32(0.25-0.42)	0.46(0.32-0.68)	1.80(1.60-2.03)	1.08(0.91-1.29)	1.45(0.86-2.44)	1.59(0.99-2.55)	0.57(0.45-0.72)	0.76(0.28-2.04)	1.93(1.20-3.11)	1.01(0.82-1.24)	1.12(0.75-1.68)	2.24(1.92-2.61)	0.89(0.73-1.08)	1.28(0.56-2.89)	2.00(1.31-3.05)	2.37(2.07-2.71)	2.66(2.36-2.98)	2.40(2.14-2.70)	2.03(1.75-2.35)	3.20(2.59-3.96)	2.98(1.65-5.37)	1.93(1.65-2.26)	1.84(1.49-2.29)	3.18(2.78-3.64)	1.19(0.98-1.43)	1.35(1.06-1.72)	6.26(3.09-12.68)	1.35(1.13-1.61)	1.12(0.66-1.92)	2.81(1.69-4.68)	0.66(0.51-0.86)	1.86(1.26-2.76)	3.30(1.83-5.97)	1.76(1.49-2.08)	2.41(1.98-2.93)	1.93(1.13-3.31)	0.45(0.33-0.61)	0.46(0.27-0.78)	1.52(1.15-2.00)	1.48(1.23-1.77)	2.11(1.64-2.71)	14.92(8.03-27.71)	1.57(1.31-1.89)
K74	3.70(3.41-4.02)	2.30(1.60-3.31)	4.32(2.96-6.29)	0.02(0.01-0.05)	-	-	4.47(4.07-4.91)	7.43(5.30-10.41)	5.24(4.69-5.84)	2.07(1.82-2.36)	-	2.59(1.68-3.98)	5.27(4.78-5.82)	4.23(1.34-13.37)	7.19(5.25-9.83)	3.66(3.25-4.13)	2.31(1.08-4.94)	4.18(3.63-4.82)	1.86(1.62-2.14)	3.09(0.76-12.55)	7.25(5.46-9.61)	1.44(1.23-1.69)	0.69(0.44-1.07)	3.24(2.87-3.66)	1.89(1.63-2.19)	1.46(0.69-3.12)	2.88(1.47-5.64)	2.58(2.25-2.95)	1.37(0.72-2.60)	2.86(2.44-3.35)	2.02(1.74-2.33)	2.77(1.74-4.42)	5.19(2.23-12.04)	1.63(1.39-1.91)	3.57(1.57-8.09)	3.45(2.04-5.83)	2.90(2.54-3.32)	2.96(1.31-6.72)	3.56(1.87-6.78)	1.12(0.93-1.37)	1.36(0.72-2.58)	3.93(2.51-6.14)	8.98(8.15-9.88)	13.86(9.80-19.59)	6.36(5.32-7.61)	0.57(0.44-0.75)	1.47(0.69-3.14)	1.02(0.14-7.39)	2.65(2.30-3.06)
R77	1.32(1.19-1.47)	1.64(1.33-2.02)	4.63(2.65-8.11)	1.11(0.96-1.27)	1.78(0.56-5.61)	-	1.63(1.43-1.86)	1.31(0.95-1.81)	2.28(1.87-2.79)	1.35(1.15-1.59)	0.88(0.36-2.13)	1.75(0.78-3.94)	1.94(1.69-2.23)	2.17(0.96-4.91)	3.59(1.91-6.77)	1.56(1.32-1.86)	1.69(1.08-2.65)	2.31(1.76-3.03)	1.81(1.56-2.09)	2.41(1.06-5.46)	1.41(0.58-3.43)	2.89(2.54-3.28)	2.88(2.47-3.36)	2.84(2.33-3.46)	2.87(2.52-3.26)	2.78(2.07-3.74)	4.05(1.66-9.90)	2.40(2.08-2.78)	2.10(1.59-2.76)	3.39(2.68-4.29)	1.41(1.18-1.68)	2.10(1.61-2.75)	6.40(2.00-20.45)	1.45(1.22-1.73)	1.34(0.69-2.61)	6.50(3.52-11.97)	1.32(1.09-1.59)	2.85(1.84-4.40)	4.47(1.82-10.93)	2.20(1.89-2.56)	4.51(3.66-5.55)	1.35(0.43-4.23)	1.46(1.22-1.76)	1.81(1.23-2.65)	3.31(2.33-4.71)	1.48(1.23-1.78)	4.57(3.57-5.85)	5.41(1.31-22.32)	2.10(1.79-2.47)
K77	4.17(3.83-4.53)	2.71(1.96-3.75)	4.11(2.63-6.40)	0.00(0.00-0.03)	-	-	3.53(3.19-3.91)	7.52(5.49-10.31)	5.20(4.58-5.91)	2.04(1.79-2.34)	-	2.76(1.69-4.50)	7.50(6.83-8.23)	6.26(2.54-15.40)	11.22(8.28-15.21)	4.96(4.44-5.55)	3.86(2.20-6.80)	4.57(3.89-5.37)	1.65(1.42-1.92)	4.07(1.29-12.88)	11.37(8.64-14.97)	1.29(1.09-1.53)	0.62(0.40-0.95)	2.34(2.00-2.73)	1.95(1.68-2.26)	0.71(0.26-1.92)	3.55(1.74-7.24)	3.97(3.52-4.48)	1.83(1.08-3.10)	3.41(2.86-4.06)	1.93(1.66-2.24)	2.38(1.50-3.78)	-	1.73(1.48-2.03)	1.51(0.48-4.75)	3.80(2.12-6.82)	2.92(2.55-3.35)	2.57(1.14-5.82)	4.45(2.26-8.75)	1.03(0.83-1.26)	3.21(2.11-4.88)	4.38(2.67-7.18)	4.63(4.12-5.21)	6.01(3.94-9.16)	3.38(2.60-4.38)	0.30(0.20-0.43)	1.28(0.60-2.72)	-	2.75(2.38-3.18)
L18	2.16(1.94-2.40)	2.41(2.13-2.72)	7.01(0.95-51.69)	1.49(1.29-1.72)	2.49(1.29-4.79)	-	1.91(1.66-2.20)	2.36(1.99-2.79)	3.71(1.68-8.19)	2.02(1.73-2.36)	2.58(1.80-3.69)	-	3.50(3.07-3.98)	2.57(1.55-4.26)	-	2.59(2.20-3.04)	2.27(1.75-2.95)	5.27(2.14-13.01)	2.84(2.46-3.27)	1.95(1.08-3.53)	5.77(0.78-42.58)	1.67(1.40-2.00)	1.39(1.24-1.56)	3.04(1.29-7.16)	1.83(1.53-2.18)	1.48(1.16-1.91)	-	1.91(1.59-2.29)	1.11(0.88-1.39)	1.44(0.34-6.09)	2.31(1.96-2.72)	1.93(1.61-2.31)	-	1.35(1.10-1.65)	2.33(1.66-3.28)	-	1.49(1.21-1.83)	2.03(1.46-2.82)	-	1.35(1.09-1.67)	1.44(1.17-1.77)	19.26(4.55-81.52)	2.33(1.96-2.76)	2.49(2.00-3.11)	8.37(2.90-24.16)	1.55(1.26-1.90)	1.79(1.42-2.26)	-	2.57(2.17-3.05)
K87	3.19(2.88-3.53)	5.55(3.93-7.82)	2.72(1.78-4.16)	0.12(0.08-0.19)	-	-	0.01(0.00-0.05)	-	4.63(4.18-5.13)	1.31(1.08-1.58)	-	2.29(1.50-3.49)	3.03(2.64-3.48)	45.18(27.15-75.19)	4.70(3.34-6.62)	2.83(2.41-3.31)	3.62(1.77-7.41)	3.50(3.04-4.02)	1.71(1.43-2.04)	4.15(1.02-16.91)	4.75(3.49-6.46)	1.24(1.01-1.52)	0.91(0.57-1.45)	3.66(3.28-4.08)	1.48(1.22-1.80)	1.69(0.74-3.83)	1.86(0.87-3.97)	1.26(1.01-1.57)	2.08(1.12-3.85)	1.80(1.52-2.15)	0.87(0.68-1.12)	2.37(1.34-4.20)	2.82(1.02-7.76)	1.34(1.09-1.65)	7.47(3.77-14.78)	3.33(2.03-5.47)	2.70(2.29-3.19)	1.29(0.32-5.22)	3.33(1.80-6.17)	0.93(0.72-1.20)	0.89(0.37-2.19)	5.30(3.66-7.67)	9.00(8.03-10.09)	8.03(5.03-12.82)	4.85(4.04-5.82)	0.84(0.64-1.10)	3.57(1.97-6.47)	2.70(0.84-8.67)	1.23(0.97-1.56)
R80	1.75(1.56-1.98)	0.98(0.79-1.21)	-	1.03(0.86-1.23)	0.79(0.19-3.20)	-	1.58(1.35-1.86)	0.99(0.73-1.34)	1.83(1.23-2.73)	1.37(1.13-1.67)	1.46(0.82-2.60)	3.11(0.99-9.80)	1.93(1.62-2.28)	0.71(0.23-2.24)	2.48(0.61-10.04)	1.95(1.61-2.36)	1.07(0.68-1.70)	2.65(1.64-4.28)	1.66(1.38-2.00)	0.79(0.25-2.48)	-	2.18(1.84-2.59)	1.43(1.23-1.66)	3.65(2.58-5.16)	2.41(2.04-2.85)	1.39(1.00-1.94)	5.66(1.39-23.01)	2.81(2.39-3.32)	2.15(1.71-2.69)	3.89(2.57-5.90)	1.66(1.36-2.03)	1.82(1.43-2.30)	7.33(1.01-53.14)	1.61(1.31-1.97)	1.86(1.15-2.99)	1.98(0.28-14.18)	1.46(1.17-1.82)	1.36(0.82-2.24)	-	1.89(1.56-2.30)	2.60(2.11-3.21)	3.20(0.79-12.99)	1.68(1.36-2.07)	0.80(0.51-1.27)	0.97(0.31-3.04)	1.55(1.25-1.93)	2.27(1.73-2.97)	-	2.16(1.78-2.63)
P17	2.39(2.11-2.71)	1.22(0.99-1.51)	7.05(4.36-11.41)	1.31(1.09-1.56)	6.71(3.66-12.30)	-	2.05(1.74-2.42)	2.47(1.96-3.12)	2.24(1.82-2.75)	1.18(0.94-1.48)	1.20(0.60-2.44)	2.20(1.04-4.67)	1.70(1.39-2.07)	4.92(2.88-8.39)	6.78(4.13-11.11)	0.77(0.56-1.06)	1.06(0.63-1.77)	2.35(1.78-3.11)	1.65(1.34-2.03)	1.34(0.49-3.62)	4.74(2.81-7.99)	1.93(1.58-2.36)	1.40(1.19-1.66)	2.95(2.41-3.61)	1.84(1.49-2.27)	1.32(0.91-1.93)	11.04(6.10-20.00)	2.57(2.13-3.11)	2.99(2.39-3.74)	4.98(4.02-6.18)	1.79(1.44-2.22)	2.72(2.17-3.41)	4.49(1.10-18.40)	1.87(1.51-2.31)	2.21(1.35-3.61)	3.05(1.25-7.43)	1.63(1.29-2.06)	1.94(1.21-3.13)	4.79(1.96-11.73)	2.78(2.31-3.35)	2.86(2.28-3.58)	3.97(1.95-8.06)	4.22(3.58-4.97)	3.26(2.47-4.31)	3.91(2.79-5.49)	1.02(0.76-1.36)	2.25(1.67-3.04)	-	1.86(1.48-2.35)
P74	2.11(1.87-2.38)	2.68(2.21-3.25)	2.74(2.07-3.64)	1.73(1.49-2.01)	2.06(0.65-6.52)	-	1.53(1.30-1.82)	7.46(6.16-9.03)	5.98(5.60-6.38)	1.95(1.64-2.32)	0.40(0.10-1.62)	4.75(3.81-5.93)	3.06(2.63-3.55)	8.86(5.46-14.38)	1.87(1.34-2.59)	2.19(1.82-2.65)	2.29(1.50-3.49)	4.71(4.32-5.15)	2.23(1.88-2.64)	1.36(0.43-4.29)	1.80(1.34-2.44)	1.64(1.35-2.00)	1.16(0.94-1.42)	3.66(3.40-3.93)	1.55(1.26-1.91)	1.37(0.89-2.10)	1.10(0.60-2.04)	1.63(1.32-2.02)	1.48(1.06-2.08)	3.21(2.92-3.53)	1.72(1.41-2.11)	2.29(1.73-3.02)	1.04(0.38-2.86)	1.54(1.24-1.90)	2.10(1.18-3.76)	4.83(3.57-6.55)	1.67(1.35-2.08)	2.21(1.31-3.71)	2.11(1.29-3.46)	1.45(1.15-1.82)	1.43(1.01-2.02)	3.74(2.79-5.02)	1.89(1.54-2.33)	6.15(4.77-7.94)	4.67(4.11-5.32)	1.74(1.40-2.16)	2.19(1.55-3.12)	6.69(3.65-12.26)	2.06(1.67-2.53)
L83	2.07(1.81-2.37)	3.06(2.18-4.29)	2.58(1.85-3.59)	0.99(0.81-1.22)	-	-	2.68(2.29-3.13)	1.33(0.70-2.52)	5.51(5.11-5.95)	1.20(0.94-1.52)	3.60(1.47-8.82)	3.10(2.33-4.13)	2.89(2.44-3.44)	1.41(0.20-10.10)	2.87(2.08-3.96)	2.05(1.65-2.55)	0.65(0.16-2.63)	4.47(4.04-4.94)	1.40(1.11-1.77)	3.15(0.78-12.83)	2.88(2.15-3.85)	1.46(1.15-1.85)	1.58(1.13-2.23)	3.85(3.54-4.18)	1.41(1.10-1.80)	3.13(1.81-5.41)	1.92(1.09-3.39)	2.17(1.75-2.69)	0.82(0.36-1.86)	3.07(2.75-3.43)	1.89(1.51-2.35)	2.52(1.55-4.11)	3.23(1.54-6.78)	1.45(1.14-1.86)	1.78(0.57-5.59)	2.71(1.79-4.11)	2.06(1.65-2.58)	3.03(1.34-6.87)	2.87(1.73-4.76)	1.95(1.55-2.45)	1.40(0.74-2.64)	2.61(1.78-3.81)	2.95(2.43-3.59)	2.59(1.37-4.92)	5.67(4.94-6.51)	1.42(1.09-1.85)	1.73(0.85-3.52)	2.51(0.99-6.32)	1.91(1.50-2.43)
L84	4.00(3.48-4.60)	3.28(2.00-5.37)	2.59(1.91-3.51)	0.14(0.07-0.25)	-	-	4.68(4.01-5.46)	5.12(2.93-8.97)	5.50(5.13-5.90)	1.93(1.54-2.42)	-	2.46(1.85-3.28)	6.00(5.12-7.03)	16.93(6.77-42.35)	3.32(2.50-4.40)	3.36(2.72-4.13)	4.66(2.02-10.72)	4.33(3.94-4.75)	1.69(1.32-2.16)	10.85(3.39-34.73)	3.56(2.78-4.57)	1.32(0.99-1.76)	1.14(0.65-2.00)	3.27(3.03-3.54)	1.82(1.41-2.34)	0.46(0.06-3.30)	1.53(0.87-2.69)	1.99(1.54-2.57)	2.25(1.04-4.88)	3.64(3.31-4.01)	2.67(2.15-3.33)	1.17(0.43-3.20)	0.88(0.28-2.81)	1.91(1.48-2.46)	1.30(0.18-9.39)	2.55(1.73-3.77)	2.08(1.61-2.69)	3.35(1.06-10.66)	1.27(0.67-2.42)	0.99(0.70-1.41)	1.55(0.63-3.84)	2.31(1.60-3.32)	4.50(3.72-5.46)	5.49(2.74-10.99)	4.23(3.68-4.86)	0.69(0.45-1.06)	0.46(0.06-3.32)	3.94(1.92-8.12)	3.04(2.42-3.82)
D85	2.21(1.83-2.67)	12.25(3.29-45.65)	1.44(0.91-2.29)	0.23(0.13-0.41)	-	-	2.79(2.24-3.48)	2.93(0.37-23.42)	4.29(3.94-4.68)	1.94(1.47-2.57)	-	2.63(1.89-3.66)	3.56(2.84-4.47)	132.33(32.82-533.62)	5.35(4.05-7.07)	2.89(2.20-3.79)	30.18(7.53-120.92)	5.13(4.61-5.69)	1.78(1.32-2.40)	-	8.04(6.43-10.05)	1.84(1.35-2.50)	0.66(0.08-5.26)	3.29(3.00-3.61)	1.91(1.41-2.59)	4.77(0.60-38.16)	2.35(1.33-4.14)	2.45(1.83-3.27)	3.08(0.39-24.67)	4.29(3.85-4.79)	1.94(1.42-2.65)	2.93(0.37-23.41)	2.85(1.23-6.62)	1.39(0.97-1.98)	13.56(1.69-108.66)	3.32(2.19-5.03)	2.04(1.48-2.81)	-	2.17(1.17-4.01)	0.69(0.41-1.15)	-	4.31(3.07-6.06)	3.03(2.30-3.98)	-	4.63(3.95-5.41)	1.24(0.83-1.85)	-	1.76(0.55-5.65)	2.42(1.77-3.29)
K80	2.65(2.15-3.27)	2.45(0.27-21.91)	2.69(1.71-4.23)	0.25(0.14-0.48)	-	-	5.24(4.23-6.50)	-	3.84(3.44-4.30)	2.45(1.83-3.30)	-	3.50(2.41-5.09)	4.86(3.84-6.17)	-	4.92(3.44-7.02)	2.28(1.62-3.22)	-	4.07(3.53-4.69)	1.32(0.89-1.96)	-	3.03(2.05-4.48)	1.38(0.93-2.05)	-	2.82(2.49-3.19)	1.49(1.01-2.21)	-	1.20(0.44-3.23)	2.28(1.61-3.21)	-	2.74(2.34-3.21)	1.80(1.25-2.60)	-	1.56(0.38-6.39)	1.50(1.01-2.24)	-	2.86(1.63-5.02)	2.27(1.59-3.23)	-	2.36(1.10-5.05)	2.13(1.49-3.04)	-	3.61(2.28-5.70)	2.89(2.10-3.98)	-	4.17(3.40-5.11)	1.39(0.89-2.15)	-	-	2.64(1.88-3.73)
R79	-	1.02(0.41-2.56)	2.53(1.57-4.07)	-	-	-	-	3.00(1.28-7.02)	5.08(4.55-5.68)	-	5.09(1.23-20.98)	2.01(1.23-3.27)	-	-	7.51(5.51-10.25)	-	1.16(0.16-8.38)	3.86(3.33-4.47)	-	-	7.39(5.57-9.80)	-	0.80(0.36-1.77)	2.33(2.04-2.67)	-	0.73(0.10-5.31)	5.10(2.99-8.69)	-	1.48(0.46-4.75)	4.17(3.62-4.81)	-	0.92(0.22-3.77)	2.51(0.79-8.00)	-	-	3.51(2.08-5.94)	-	1.74(0.24-12.58)	1.75(0.71-4.26)	-	0.47(0.07-3.41)	12.31(9.13-16.59)	-	1.78(0.43-7.32)	4.07(3.30-5.02)	-	0.74(0.10-5.35)	5.67(2.25-14.31)	-
R29	1.51(0.96-2.37)	2.56(2.17-3.01)	16.78(5.13-54.86)	0.67(0.31-1.44)	0.45(0.06-3.24)	-	1.21(0.63-2.32)	1.01(0.73-1.40)	4.24(2.16-8.33)	2.81(1.66-4.78)	2.44(1.49-3.99)	-	3.09(1.84-5.18)	1.11(0.41-3.00)	11.07(2.65-46.20)	2.03(1.02-4.01)	1.52(1.00-2.31)	2.34(0.83-6.61)	1.61(0.81-3.18)	0.92(0.29-2.88)	4.33(0.59-31.65)	4.35(2.68-7.06)	2.62(2.28-3.01)	2.13(0.94-4.85)	1.81(0.92-3.58)	10.52(8.83-12.53)	39.23(11.93-129.01)	1.78(0.87-3.65)	0.23(0.12-0.45)	2.28(0.81-6.43)	2.59(1.42-4.72)	1.20(0.89-1.63)	-	1.23(0.54-2.80)	-	-	1.39(0.61-3.16)	1.37(0.80-2.34)	-	1.11(0.45-2.73)	0.94(0.67-1.33)	-	2.16(1.09-4.27)	1.03(0.67-1.60)	1.39(0.19-10.16)	1.43(0.63-3.25)	0.49(0.28-0.87)	-	2.35(1.19-4.64)
	Key:
	Black = not significant (OR <=2 or >=0.5 or wide CI) NB: 2.0 not significant, 0.5 not significant
	Italics = weak predictor (OR >2-8 or 0.2-0.4 or small CI) NB: 2.01 significant but 2.0 not significant, 0.49 significant but 0.5 not significant
	Bold = strong predictor (OR >8 or <0.2 or small CI) NB: 8.01 strong predictor, 0.19 strong predictor
	Table S1 Legend: ORs of one EoC (row or column title, ICPC code) being incident or rest-prevalent in the one year period, given the incidence or rest-prevalence of the other EoC (column or row title, conversely) in the same patient, as against not, with a 95% confidence interval. The joint common top 20 distribution of EoCs in the three countries were used. "NL" represents Dutch data, "M" Maltese…
[truncated: 74 more columns]
